# Supplementary material for: An integrated epigenome and transcriptome analysis identifies PAX2 as a master regulator of drug resistance in high grade pancreatic ductal adenocarcinoma
Source: PLoS One. 2019 Oct 17;14(10):e0223554. doi: 10.1371/journal.pone.0223554 (PMC6797122; doi:10.1371/journal.pone.0223554)
Supplement: S1 Table — (XLS) [file pone.0223554.s010.xls]

## Sheet: Supplementary Table
Symbol	logFC	FDR
CACNG7	11.1089	1.43e-35
DPYSL5	10.6762	6.19e-11
COL11A1	10.3498	1.25e-10
BRINP3	10.0923	1.13e-10
DOCK11	9.70498	2.6e-14
PAX2	9.49754	9.27e-22
B4GALNT4	9.47829	1.46e-63
COL3A1	9.27645	2.43e-19
PPAPDC3	9.26988	1.76e-16
NUPR1	9.25831	2.57e-15
KANK4	9.11299	5.63e-10
LOC84856	9.10223	1.79e-08
TLR8-AS1	8.97851	1.73e-08
NKX2-5	8.96365	4.42e-08
CDH5	8.96034	2.59e-08
LRFN5	8.72835	3.46e-07
WT1-AS	8.71157	4.8e-07
RASL10B	8.69124	1.24e-17
HMX3	8.63364	1.89e-07
GABRD	8.60279	4.8e-17
COL5A2	8.5939	5.42e-26
KCNB1	8.55668	9.15e-11
PRND	8.51316	5.68e-07
LOC100287216	8.48289	1.31e-11
RIMS4	8.38287	4.13e-32
SLIT3	8.32939	1.88e-11
GIPC3	8.28843	1.17e-15
SDPR	8.26475	2e-10
PRTN3	8.23208	7.21e-12
WT1	8.21778	7.93e-13
GAS1	8.14402	3.97e-07
PHF21B	8.12374	1.1e-28
GPR162	8.11149	6.48e-10
C15orf59	8.06788	1.48e-11
SPARC	7.99056	6.23e-08
SNCB	7.98982	8.24e-12
CNTFR	7.98185	2.38e-19
CCL2	7.97451	2.02e-08
KCNQ2	7.93997	8.35e-17
ADD2	7.93709	8.48e-07
C20orf160	7.92898	3.02e-17
C8orf42	7.91411	5.52e-07
SBK2	7.87793	3.41e-08
CHRD	7.82811	4.47e-13
ZNF518B	7.81729	1.8e-06
RTN4RL1	7.81404	2.73e-11
KCNMA1	7.78378	4.67e-27
HCK	7.78257	2.15e-10
RET	7.77943	4.61e-18
RSPO4	7.76594	1.74e-11
LINGO1	7.71732	5.43e-28
CARD17	7.68619	5.84e-08
CPEB1	7.65947	3.13e-06
PPP1R14A	7.63509	9.2e-09
SH3RF3	7.61642	1.86e-20
TP63	7.59771	5.05e-08
RTN1	7.56746	1.43e-07
CHD5	7.55849	2.37e-30
EOMES	7.52327	4.32e-27
HAPLN1	7.47081	3.21e-05
DLK1	7.43146	2.64e-06
KCNQ5	7.41256	5.55e-06
FLJ41350	7.41248	3.15e-06
ROR2	7.38866	1.04e-07
PDZD4	7.37321	1.54e-59
SOX8	7.36646	4.36e-17
RAB39A	7.34601	1.24e-17
TBX2	7.32966	6.39e-17
EN1	7.30825	8.59e-10
TUB	7.29597	9.99e-23
KIF26A	7.27164	4.56e-15
MMP16	7.26415	3.64e-06
FBXO17	7.26235	3.78e-14
LOC100506409	7.2524	1.94e-05
FIGNL2	7.23373	6.6e-09
DCLK2	7.23163	7.08e-22
TMEM26	7.23084	2.82e-05
L1CAM	7.21093	2.6e-22
EMID2	7.18181	8.49e-12
SERPINE1	7.17673	4.82e-15
GATA5	7.16031	0.000543014
BASP1	7.15433	4.94e-07
FNDC1	7.1495	1.45e-06
CARD18	7.13897	6.43e-05
SLC7A10	7.1059	6.56e-05
ALX4	7.08937	6.78e-10
TLR7	7.08434	0.000123353
AK5	7.08199	6.96e-07
DDR2	7.06499	1.16e-09
DLX6-AS1	7.05324	8.37e-09
EMILIN3	7.048	4.12e-07
CRLF1	7.04585	2.68e-10
XKR7	7.04537	3.37e-05
ID3	7.04286	2.32e-19
NTS	7.02124	2.36e-08
HHIPL2	6.99456	8.58e-08
RGS4	6.99325	3.41e-05
MCHR1	6.98757	6.45e-06
CSF3	6.96867	1.67e-05
GUCY1A2	6.94108	2.65e-05
LOC170425	6.93979	9.85e-06
RHBDL3	6.91384	2.23e-16
GNAO1	6.90983	7.19e-20
HCN1	6.89799	6.38e-06
ELMOD1	6.89235	7.22e-12
ANPEP	6.88373	6.41e-06
CECR7	6.88174	8.64e-07
MMP2	6.87353	2.74e-06
SHOX2	6.86173	1.48e-11
DLX6	6.85954	8.23e-20
LRP3	6.8569	3.7e-23
DACT3	6.8552	8.81e-20
SELV	6.85097	9.4e-05
MYPN	6.81427	8.69e-19
HECW1	6.79445	1.21e-06
NTNG2	6.79309	1.44e-19
TBX1	6.76792	3.44e-07
NCAM2	6.72191	4.71e-05
TMEM132B	6.71416	1.25e-07
THY1	6.71361	1.26e-05
TRIM55	6.71249	2.98e-06
NFASC	6.70385	6.68e-19
ELOVL2	6.69718	1.69e-06
BTNL9	6.67887	1.68e-19
EBF3	6.64991	6.19e-13
NKX6-2	6.62882	1.89e-06
FAM43B	6.60436	0.000256352
LHX2	6.60128	1.79e-07
ZNF677	6.5957	0.000112772
CXCR7	6.58931	4.33e-06
CACNA1H	6.5806	4.74e-06
CNRIP1	6.55717	1.16e-07
PCDH18	6.54475	2.32e-05
SLC12A5	6.53359	6.21e-21
AFF3	6.5093	6.71e-12
IL1RAPL1	6.50916	1.99e-09
MATK	6.46395	5.11e-05
CCDC3	6.40277	0.000129402
LOC100130673	6.39983	6.02e-05
GLIS1	6.39061	2.06e-05
C4orf22	6.38943	0.000103556
HOXC10	6.38264	3.05e-05
COL1A2	6.35715	0.00252186
CUBN	6.34635	2.84e-07
EFR3B	6.31338	1.66e-13
SLC45A1	6.29658	4.33e-23
KIF1A	6.27134	3.27e-26
SOX18	6.25938	1.08e-12
TNFSF4	6.21608	1.03e-05
ARHGDIG	6.18838	2.78e-06
LOC646736	6.18747	0.00207008
CYP4F22	6.1479	1.67e-06
CYS1	6.11615	5.21e-09
ZNF626	6.10574	0.000112772
CBFA2T3	6.10021	2.19e-16
HOTAIR	6.09141	0.000220613
KCNIP3	6.09132	2.92e-14
H19	6.08436	2.08e-07
LIMS2	6.08418	9.17e-14
ELANE	6.08294	8.06e-06
TFF3	6.07478	5.45e-05
SDC2	6.0618	0.000323084
MKRN3	6.05902	0.000536705
CEBPA	6.04771	1.07e-12
PTCHD1	6.04538	0.00122141
ARHGEF6	6.02023	1.07e-06
COL6A3	6.00385	2.74e-05
SLC1A2	6.00152	2.03e-05
LOC146336	5.99796	1.17e-06
KIAA1644	5.99501	1.55e-24
MRC2	5.97441	2.88e-20
FMN2	5.95705	0.00316076
MIR2682	5.93156	0.00110749
MEG3	5.92344	0.000992927
FGF21	5.91485	0.00182509
MSRB3	5.89931	6.56e-12
HMOX1	5.8958	6.92e-10
SLC6A17	5.87393	0.000249796
MTRNR2L1	5.86688	1.44e-06
HCN2	5.86526	6.2e-19
NKAIN1	5.84588	1.22e-09
PDE10A	5.84036	1.76e-13
MAFA	5.83285	1.73e-06
CEND1	5.81216	3.53e-10
IGSF1	5.79645	0.000118165
RGS5	5.78619	1.65e-05
IGFBP2	5.78581	5.75e-12
BARX1	5.77981	4.74e-05
TCAM1P	5.7704	0.00100452
GSC	5.76531	2.81e-05
NXPH2	5.76046	0.00207533
KIAA0125	5.75811	0.00355053
SLC29A4	5.74944	8.73e-22
ROBO4	5.74721	7.83e-05
EFHD1	5.73495	6.21e-06
LOC285696	5.72095	0.00129432
ECEL1	5.71317	0.00224372
LBX1	5.71229	0.00259788
FAM92B	5.71025	0.00277582
TMEM132E	5.7004	7.8e-05
HBQ1	5.69983	6.53e-05
DNER	5.69439	8.62e-05
EVC	5.68517	0.000292542
PDE3B	5.67588	8.2e-12
RGAG4	5.67074	5.44e-10
LRP1B	5.64939	0.000129402
NKX1-2	5.64507	0.00119487
ALPK2	5.63421	2e-06
CECR2	5.62505	7.69e-15
NFKBIL1	5.62277	0.0012519
SCG2	5.61798	1.23e-06
LRRC33	5.60455	2.89e-11
CHRNA4	5.57859	0.0013012
DLL3	5.57135	6.07e-06
LOC100506474	5.55432	0.000243592
KCNC1	5.53777	1.15e-10
CDH11	5.52858	0.000141409
PTCHD3	5.52711	0.00321946
TUBB4A	5.52513	2.2e-08
CAPN11	5.52443	0.000917094
HIST1H2BB	5.52075	0.00118268
EYA2	5.50612	3.42e-06
NAT8L	5.50128	1.51e-07
MAP3K15	5.50012	1.59e-11
LOC100131289	5.49944	0.0135452
SYN2	5.49437	2.7e-35
FSD1	5.49277	6.13e-10
SLC6A10P	5.47821	1.26e-07
JAM3	5.46418	6.86e-19
A1BG	5.45335	1.34e-05
PTGDS	5.45281	1.04e-07
MSI1	5.44567	3.55e-07
TRPA1	5.42882	0.00106843
RBPMS2	5.42577	1.01e-27
PALM	5.42163	6.78e-10
HRH2	5.41353	0.00111901
NRXN2	5.40725	4.04e-05
ZFP92	5.40611	5.97e-08
SBSN	5.40328	3.94e-05
FBXO27	5.39372	1.61e-06
LCN15	5.38374	0.000218602
HOXC13	5.37921	0.0024875
ADAM33	5.36912	0.000214705
SLC6A8	5.36425	2.37e-47
VSTM1	5.35372	0.000844022
EID3	5.35169	4.08e-20
C9orf4	5.34873	0.0167635
SEC14L4	5.34573	0.000920148
C1QTNF8	5.34054	0.000214402
DHX16	5.33513	0.00171378
CADM2	5.31074	0.000459252
ABCA8	5.30366	0.00276781
LOC440905	5.30309	0.00023594
BEGAIN	5.29801	5.15e-17
ADAMTS4	5.29624	0.000119509
VWA5B2	5.28289	7.85e-10
LAYN	5.28182	0.000471848
LPAR3	5.27478	1.84e-05
SERPINF1	5.26968	5.71e-06
CD70	5.26649	0.000206633
PABPN1L	5.20761	0.00127528
WNK2	5.18609	4.81e-11
GDF10	5.18543	0.0110964
SNAP91	5.18325	0.0222128
LOC254559	5.18232	0.00891773
IGFBPL1	5.16847	0.00164405
COL5A3	5.16751	4.28e-06
HRK	5.16537	7.88e-05
CD34	5.16274	2.52e-05
FOXS1	5.14976	0.00120291
CCIN	5.13827	0.0025096
S100Z	5.1368	0.00156464
OPRD1	5.12724	0.00833731
PKD1L1	5.11309	1.64e-07
ITIH6	5.10989	0.00119906
FAM189A1	5.1013	0.000145359
LOC285103	5.09682	0.00191941
ISM2	5.09557	2.32e-07
RASGEF1C	5.09227	1.12e-10
CCND2	5.08878	0.000191545
TMEM59L	5.07646	4.36e-07
THPO	5.07271	0.000205264
MGC16703	5.07013	2.05e-07
C1QL4	5.06973	2.24e-21
SP7	5.06777	0.00413518
TRIML2	5.05797	0.000302802
CDH18	5.05013	0.00960607
REREP3	5.0379	0.000649162
TTC28	5.0217	4.09e-08
TNFRSF9	5.00646	0.000249281
TCF7L1	5.00111	2.71e-13
SCUBE2	4.99777	2.47e-05
CCDC155	4.98699	0.03127
TPRG1	4.9863	0.00326686
INHBE	4.98147	0.000205455
TLX1	4.97864	0.000771953
CRMP1	4.96435	0.00786004
TBX21	4.96113	0.00161221
ACCN1	4.95933	0.00802116
SYN1	4.95715	4.83e-05
CACNA1G	4.95216	1.34e-05
NT5C1A	4.95093	0.0174665
UPK1A	4.94898	2.33e-12
BMP6	4.94285	0.00021385
CSMD3	4.93025	0.000157505
FBLL1	4.91437	1.9e-05
CAMK2B	4.90462	6.29e-05
LGI2	4.89907	8.57e-05
ANKS1B	4.89419	1.38e-05
HTR6	4.88794	0.000355116
CDRT15	4.88318	0.000578523
RYR1	4.87586	0.000390423
SLITRK3	4.87503	0.0175358
TTYH2	4.87185	7.14e-21
CUX2	4.8648	0.00527285
CD207	4.8558	8.92e-06
SLC47A1	4.85485	1.26e-05
IL13RA2	4.85038	0.0121835
PODXL2	4.83693	4.78e-17
SLC6A12	4.8262	0.000406748
NOVA2	4.81296	3.49e-05
SLC7A3	4.81229	0.0212508
CCL5	4.80628	1.46e-06
LOC80054	4.80545	3.16e-08
RAB39B	4.80392	0.0016981
CDH10	4.80087	6.5e-06
ZDHHC15	4.79854	0.0052804
C2orf72	4.79843	6.13e-15
FOXF1	4.79837	0.000846751
PCDH15	4.79804	1.07e-05
LOC100506343	4.79615	0.000256798
SLITRK6	4.77628	0.00399913
SARDH	4.77479	1.91e-05
NPPC	4.76486	0.00142621
HPCAL4	4.75548	1.11e-06
ZNF471	4.75415	0.013392
GFPT2	4.74898	4.27e-09
KISS1R	4.7455	0.00540905
LINC00473	4.74305	0.0421166
DIRAS1	4.73049	6.83e-05
BMP5	4.72729	0.0003722
COMP	4.72726	0.00310498
CACNA1B	4.71634	0.000320823
PDIA2	4.71331	5.53e-06
LOC153910	4.70979	0.0108733
SLC25A41	4.70974	0.000263472
ZFR2	4.70829	0.000638701
MYBPH	4.70675	0.0105038
KCNT1	4.70391	0.00015267
CSDC2	4.69446	0.000481978
DOM3Z	4.69092	0.000241927
CHST1	4.68545	0.000481978
DBH	4.68512	0.0469754
BNC2	4.68055	0.000197932
C17orf66	4.66171	0.00102697
KCNK3	4.64611	2.61e-05
GNAZ	4.64185	5.17e-06
HRH3	4.63775	0.0145023
MEG8	4.63637	0.0493127
FAM125B	4.63587	3.35e-13
THSD7B	4.63193	0.00633396
STARD9	4.63069	3.18e-34
C7	4.62535	0.0010976
LINC00311	4.62393	0.00310276
LEPREL2	4.62297	4.57e-05
MMP1	4.61937	0.00090488
C11orf41	4.61597	3.15e-06
LAMC3	4.61581	1.28e-06
SPATC1	4.61123	1.67e-05
LRP4	4.59393	2.27e-14
HSD17B14	4.59239	3.94e-05
LOC283856	4.57955	0.0243583
PNMA3	4.56818	0.000886011
GBX2	4.56588	0.000551043
EPHA8	4.54861	5.94e-05
FAM65C	4.54733	0.00152237
BAI1	4.54616	7.97e-16
RAB6B	4.54296	3.99e-13
HBA1	4.53993	0.0173581
STAC2	4.53444	0.00692582
GGTA1P	4.53273	0.0102873
TMEM179	4.53176	1.68e-06
PRAME	4.52705	6.79e-08
FAM212A	4.52518	6.49e-13
DCC	4.51757	0.00910847
PTRF	4.51329	5.65e-12
WISP1	4.50924	0.0206604
DNMT3L	4.50729	0.00204822
GATA4	4.50589	0.000220613
C21orf90	4.50228	4.23e-10
SRGN	4.50176	0.000369717
ABCG4	4.49971	1.01e-11
TMEFF2	4.48854	7.74e-06
SSTR5	4.48326	8.97e-09
LOC100506895	4.4808	0.00159037
ELFN1	4.45882	1.91e-06
OSBPL6	4.45093	2.13e-05
FLJ42875	4.44774	5e-05
TSPEAR	4.43825	1.36e-13
ABCC2	4.43136	7.3e-05
ART5	4.42789	0.0025106
P2RX6	4.42702	0.000479866
NRIP3	4.42576	1.03e-06
PRRT4	4.42457	8.67e-09
PRSS56	4.42119	0.0277629
IQCJ	4.40922	0.0420055
GRIP2	4.40197	7.02e-13
C16orf11	4.39641	0.00849094
ATP2B3	4.39091	0.0211001
DUSP15	4.38544	1.05e-06
PHOSPHO1	4.37009	3.55e-07
C14orf132	4.3679	3.91e-12
ERG	4.3632	0.0222293
FLT1	4.36233	0.000417898
PSG9	4.35627	0.00816798
CPLX2	4.35025	0.0232488
FIBIN	4.3492	0.0103133
PIEZO2	4.34181	2.24e-05
IGFL4	4.33071	0.00437278
FAM205A	4.31413	0.0472612
CORO6	4.30911	7.17e-05
GABBR2	4.3072	0.00863043
MIR760	4.30146	0.0443438
APOE	4.30074	0.00238288
HBA2	4.29004	0.0179832
ELAVL3	4.2806	0.000118498
FAM196B	4.27655	0.0251951
GSTA4	4.26645	0.000107984
ICAM4	4.26606	0.000119215
PRIMA1	4.26234	0.000274407
VEGFC	4.25336	1.29e-06
MFAP3L	4.25325	2.97e-18
ZFHX4	4.24625	0.00662691
DLK2	4.24587	3.32e-12
CYP1A1	4.23952	1.08e-11
CACNA2D3	4.23514	0.0236274
EFNA2	4.23423	2.07e-09
ROBO2	4.22745	0.0127063
FBXL16	4.22221	3.76e-18
DEFB109P1	4.21221	0.0240879
GAL	4.20737	0.00134941
PTGIS	4.20677	0.000278343
SLC6A15	4.20378	0.0432777
NGFR	4.20327	2.49e-06
BRSK2	4.19077	8.24e-17
HOXC11	4.18964	0.022515
OSR1	4.1889	6.24e-05
NRG2	4.17465	0.000541468
EID2B	4.17229	1.28e-11
CKM	4.17215	0.000122843
TBXA2R	4.17131	3.35e-13
CBX2	4.16954	8.88e-09
ENHO	4.16357	0.000226965
TBX4	4.16052	0.000118498
LPPR3	4.15889	3.93e-06
NFIX	4.15837	1.65e-26
PKDCC	4.14701	7.82e-07
LHX3	4.142	6.23e-05
HEG1	4.12875	4.36e-05
NMUR1	4.1263	0.0135936
CPS1	4.10994	0.00115497
REEP2	4.10963	5.44e-05
PRDM16	4.1078	1.88e-09
C10orf116	4.1073	0.000152478
ZNF454	4.10704	0.0127154
HGF	4.0993	0.0448373
ZNF716	4.09586	0.0208476
DLX2	4.09558	8.24e-11
LOC645434	4.09319	0.0296482
CD4	4.09293	0.000415741
KIAA1274	4.08164	1.25e-05
LOXL2	4.07542	0.00029992
ABCA4	4.06576	0.000739589
CDHR1	4.06302	0.00147545
S1PR3	4.06217	0.00973004
ARNT2	4.05861	0.000191341
SLC38A3	4.05315	0.0124133
SSC5D	4.04782	0.000158316
NHSL2	4.0449	1.29e-07
GRK1	4.04093	0.0382001
GTF2H4	4.04043	0.000283515
LOC283888	4.03439	0.0211644
SLIT1	4.03364	2.15e-06
S1PR5	4.02594	7.2e-14
SYT9	4.025	0.0418156
WNT5B	4.02273	0.00700291
GLI1	4.01989	1.6e-05
C17orf105	4.00218	0.0332113
MCOLN2	3.99895	0.000844022
SLC35G5	3.99454	0.0319988
RBM24	3.99347	6.68e-05
ANTXR1	3.99021	9.34e-09
LOC100128593	3.98722	0.0279589
SLC25A47	3.98637	0.0251
SLC26A11	3.98418	9.76e-23
TMEM88B	3.98308	0.00142234
MYT1	3.9828	2.12e-07
SLC17A7	3.97961	7.12e-07
LOC100507412	3.97951	6.4e-05
VAX1	3.97744	0.0335894
CPNE4	3.97546	0.0317208
STMN3	3.97378	0.000119476
GPR17	3.96622	0.00831865
FAM134B	3.95901	1.11e-05
DZIP1	3.95824	0.017461
ATP4A	3.95768	0.00670898
NRON	3.95311	0.042678
F7	3.94807	0.0104186
SGSM1	3.94797	5.81e-07
ASTL	3.93935	0.0244252
NXPH4	3.93357	8.69e-05
ATP7B	3.92231	1.21e-15
CNN1	3.91999	0.00342186
ASB18	3.91759	0.0070972
CACNA1A	3.91678	0.00047249
PNCK	3.9159	0.00456226
GDAP1L1	3.91552	0.0139252
LCNL1	3.90991	0.00697608
EID2	3.90866	4.5e-05
FAM71D	3.90235	0.0131395
PRRX2	3.89692	0.000483582
ENG	3.89452	4.76e-10
CYP26C1	3.89384	0.017937
SIAH3	3.89318	0.014313
HOXD-AS2	3.88865	0.0433846
NUDT11	3.88774	0.00113393
COL2A1	3.88064	0.0339229
FNDC5	3.87809	6.54e-07
LINC00261	3.87505	0.0168056
HECW2	3.87348	1.04e-06
GNAL	3.86914	7.46e-06
FCER2	3.85656	0.0419447
GALNTL1	3.85233	4.21e-08
RASGRP2	3.85034	1.79e-08
MIR4324	3.84571	0.0291237
ATOH8	3.83545	0.00844714
FAM78B	3.83498	0.000496422
FSTL5	3.82982	0.00654922
SLC6A16	3.82971	5.75e-05
LZTS1	3.82776	0.0128542
PDE5A	3.82419	0.000611036
LOC285847	3.82209	1.18e-05
CHRDL2	3.8216	0.0172197
IL1B	3.82139	0.0200545
PSMC4	3.8201	0.000479063
PLEKHG2	3.81835	0.000484896
AOX1	3.81085	0.00061807
TIMM50	3.80659	1.44e-05
GSG1	3.80545	0.0100674
DLX1	3.80326	4.24e-10
DNM1P46	3.79912	4.61e-07
ACOT12	3.78676	0.0389468
MAP3K10	3.78644	0.000144219
LOC100507050	3.78055	0.00162244
FAM101B	3.77575	2.4e-06
LOC389332	3.77214	0.0143394
TRDN	3.7672	0.0465794
S100A4	3.764	4.14e-05
LRFN1	3.75256	1.79e-10
BCL2A1	3.74847	0.0133026
PLEKHG4B	3.74552	1.22e-05
FAM70B	3.74371	5.12e-07
MIR3648	3.74165	0.00299437
MAGEE1	3.73841	0.0133991
GRIN2A	3.73516	0.0180284
SLC6A13	3.7253	0.00226898
GPIHBP1	3.72476	0.0191391
CA8	3.71528	0.0245674
EPGN	3.71312	0.00642103
F2RL2	3.71163	0.000619332
THSD7A	3.7107	0.035618
TUBB2B	3.70461	2.4e-07
DKKL1	3.7025	0.0002802
NPTXR	3.70129	0.000197582
ZDHHC19	3.69357	0.0106732
ODF3L2	3.68557	0.00596825
FAM78A	3.67924	1.39e-05
RRAGD	3.67605	2.35e-09
ARMC12	3.67565	5.14e-07
MIR100HG	3.67526	0.0126296
SAMD14	3.67153	0.00171868
MEGF11	3.67135	2.59e-08
FLJ35024	3.67068	6.66e-05
OTOF	3.66853	0.00154211
KREMEN2	3.66594	3.08e-07
EML1	3.66087	1.45e-16
AZU1	3.6562	6.72e-08
TMEM220	3.63577	1.02e-05
SLC22A31	3.63213	0.035448
WTIP	3.6303	1.14e-16
CARD16	3.62335	0.0255553
FADS6	3.62127	0.0254764
WISP2	3.6204	0.0320018
MAPK8IP2	3.62031	1.11e-28
FOXF2	3.62009	0.0257153
HOXB8	3.61889	1.07e-05
APBA2	3.61382	0.0173718
PRKAR2B	3.60672	0.00714914
VGF	3.60624	7.46e-06
PARD6G	3.60081	7.88e-09
FGF8	3.60042	0.000785944
ADAMTSL1	3.59923	0.0418564
A1BG-AS1	3.58266	0.00131307
PAF1	3.58152	0.000956098
CD37	3.5814	0.00360291
C1S	3.57228	0.00560037
IL34	3.55813	0.0056659
NUDT10	3.55684	0.00244557
MAP1LC3A	3.55439	4.47e-05
KLF15	3.55305	0.010424
GRM4	3.55242	0.00505562
LOC100507156	3.54611	0.0013319
SCML2	3.54605	3.83e-15
NR4A3	3.54252	3.37e-05
KIAA1045	3.53627	0.00453048
KCNJ12	3.52429	0.000825818
SCUBE3	3.51726	1.93e-06
TBKBP1	3.51465	5.12e-10
MFGE8	3.51404	0.00921033
LMX1B	3.51186	0.0447466
OSCAR	3.50756	6.21e-05
ACHE	3.50477	1.16e-05
FHL1	3.49933	0.00364773
DDIT4L	3.49703	0.0290777
GSTM1	3.48359	0.00495226
EN2	3.47813	0.000490533
TYRP1	3.47629	0.0169395
MED29	3.47121	0.0012009
LPHN3	3.4712	0.0394697
ACOX2	3.47071	0.0112461
PODNL1	3.46969	0.00128618
ASAP3	3.46829	0.000496422
NEU4	3.46828	0.00123692
DCHS1	3.46816	0.00247743
PID1	3.46277	0.0139226
SH2D3C	3.46263	1.82e-05
RPRML	3.46178	0.0051001
C16orf45	3.45942	3.87e-05
CHI3L2	3.45756	0.00034337
RASD2	3.45151	1.78e-06
WISP3	3.4509	0.0301523
COL20A1	3.44476	0.00404119
PPM1E	3.44419	7.42e-15
HMCN1	3.43561	0.00366238
LYL1	3.43353	9.96e-06
GLI3	3.41584	0.00755138
TUBB2A	3.4097	0.00109812
PATE2	3.39978	0.0302444
FLRT1	3.39955	3.25e-05
SPN	3.39734	0.0407075
AATK	3.3945	2.53e-06
ICAM5	3.39098	2.68e-06
RGS11	3.37945	0.0110308
NLRP12	3.37615	0.00790763
CDH23	3.36948	5.76e-07
BOC	3.36199	0.00331117
DLGAP1	3.36055	0.00413099
ARID3A	3.35909	1.24e-18
EPHA4	3.35402	0.0336519
JPH3	3.35274	0.0039692
SAMD11	3.34474	0.015278
HAP1	3.34412	8.49e-07
CACHD1	3.34097	8.85e-05
ZNF385D	3.34067	0.0342862
ZNF546	3.33799	0.00101134
TRAF1	3.33113	0.000491539
SLC4A7	3.33019	1.07e-12
VWCE	3.32673	9.02e-06
NKX2-1	3.32589	0.00191512
SEMA6B	3.3228	0.00808571
PYGO1	3.32148	6.69e-06
TXNDC2	3.3198	0.0142653
COL9A3	3.31662	0.0213146
SUMO1P1	3.31528	0.031317
CERS1	3.30842	1.74e-05
DENND2C	3.30341	2.64e-06
KIF5A	3.28907	2.35e-07
NPTX1	3.28826	0.00450363
FGF2	3.28813	0.00225232
SEPT5-GP1BB	3.28418	3.01e-05
FGF22	3.2794	0.0202995
GNL1	3.27453	0.037972
CHI3L1	3.27186	0.0247346
IL21R	3.27184	0.0130465
IQGAP2	3.27158	0.0202256
CACNG8	3.26496	5.95e-05
FBL	3.24718	0.000407519
LINGO3	3.23852	0.016033
GZMM	3.23257	0.00396214
HUNK	3.2318	0.0364166
PTPRG	3.2251	0.00186009
NR5A2	3.21286	3.41e-05
tAKR	3.19912	0.0271952
GPR1	3.19295	0.0499759
SUSD2	3.1867	0.0197396
FAM171A2	3.18471	9.88e-10
GPR124	3.18001	0.000417472
CHRM4	3.1754	9.36e-07
GCLM	3.17241	3.87e-05
D4S234E	3.16996	0.0123183
LINC00461	3.16968	6.46e-06
SDK1	3.15887	0.0154958
GSTT2	3.15778	0.00169558
HEYL	3.14888	0.00702881
FAM46C	3.14758	0.000986164
SMAD9	3.14704	6.15e-23
S100A5	3.14601	0.00717811
DPY19L2P1	3.14485	0.0174507
RPS16	3.14193	0.00119856
C9orf47	3.13851	0.00179742
GRIK4	3.1302	0.011605
THSD1	3.12844	0.00716931
SUPT5H	3.12665	0.00153297
IL27RA	3.1229	0.00039641
RASL11A	3.11365	6.45e-05
SLC22A1	3.11177	0.000140088
MGAT5B	3.10895	5.91e-12
RAB3D	3.10817	0.00022537
SPEM1	3.10681	0.0484203
ANKRD13B	3.09555	1.64e-11
DPYSL4	3.08354	0.00161724
ALMS1P	3.07616	0.00475065
CREB3L3	3.07038	0.0107565
SLC25A18	3.0652	0.000831468
ADORA2A	3.05224	7.09e-06
FBXO2	3.0446	6.18e-09
CNTD2	3.04101	0.0228922
FOXN4	3.03536	0.00459122
VPS52	3.03167	0.00471509
UPP1	3.03154	0.00201993
NKD2	3.02273	0.0067766
SDK2	3.0222	0.00225902
OSTM1	3.02032	4.78e-05
OLFM2	3.01921	0.000607904
RBP7	3.0188	0.00552756
DUSP2	3.0126	2.16e-09
CYP46A1	3.00875	0.00167368
COL5A1	3.00871	0.00206246
LYNX1	3.00638	0.000362979
PRTG	2.98974	1.5e-11
LAMA2	2.98843	0.0219671
ANGPTL6	2.98831	0.00212741
NPAS1	2.98695	9.79e-07
TRO	2.98304	0.0150479
AKT2	2.96783	0.00194823
ACSL6	2.96642	1.2e-06
TM4SF18	2.96183	0.0337919
SYCP2L	2.959	0.0311256
GPR4	2.95781	0.0137772
SHBG	2.95654	8.91e-07
PPP1R1A	2.95305	0.014064
SYP	2.94831	7.63e-07
MAP6D1	2.94729	0.00044973
MPP1	2.94424	0.00409276
KCNG2	2.93922	2.99e-05
CD8A	2.93916	0.000151585
FMNL2	2.93472	0.000731513
AQP7P1	2.92981	0.023312
OGFRL1	2.92678	6.41e-15
KLF14	2.91137	0.0378865
RTN4RL2	2.90886	0.00159527
ZNF780B	2.9059	0.000425621
ADAM11	2.90573	0.00266254
DLX4	2.90342	1.53e-10
ITPR2	2.89687	0.00936915
ZNF780A	2.89643	0.00195617
SMO	2.89257	0.012718
SLC30A3	2.89201	0.00114808
PNMA6C	2.89161	0.0400116
A4GNT	2.88975	0.00381566
ARHGAP9	2.88884	0.0217493
MDGA1	2.88173	0.0117987
NQO2	2.87536	0.00158955
CNTNAP1	2.86532	4.2e-08
ADAMTS7	2.85986	0.0144638
GPR64	2.85599	0.010366
LRRN2	2.84688	0.00173482
OGDHL	2.84576	0.0271952
GVINP1	2.84433	0.0420526
FEZ1	2.84257	0.00287264
GJB7	2.83972	0.0457532
LOC147670	2.82605	0.0345037
GNG4	2.82395	0.0241734
KIRREL2	2.81762	0.00557698
ZNF215	2.81294	0.0226107
TMEM150C	2.80808	0.00747809
DKFZP434A062	2.79714	0.0118676
BMP7	2.78934	0.048661
HLA-DQB1	2.78792	0.0195452
MADCAM1	2.78536	9.9e-06
ABCC8	2.78037	0.00587866
HIST1H2BM	2.77936	0.0248836
DPF1	2.77271	0.0018862
ADAMTS10	2.7633	0.000550503
MXRA7	2.76129	0.0119786
S100A3	2.75806	5.36e-06
SNED1	2.75501	9.61e-07
ZNF583	2.75498	4.35e-09
MLK7-AS1	2.75492	0.00347369
PLXND1	2.75417	9.57e-06
KCNK15	2.75268	0.0234636
TLE2	2.75168	0.0397258
VTN	2.75146	0.00213769
LOC100506451	2.74784	0.000187551
HOXC5	2.74236	0.0148669
CYP11A1	2.74158	0.0092681
EPHB1	2.74133	0.000724998
PDGFRB	2.73935	0.024729
CRISPLD2	2.73105	0.00824912
TMEM151B	2.73004	0.00562156
C10orf140	2.7268	0.00968297
ALDH1L2	2.72303	0.0361154
ABCG1	2.71712	0.0461561
OTUD7A	2.70675	0.00969934
SYPL2	2.69932	0.000109394
FBXO10	2.69746	0.000725426
ALDH8A1	2.69698	0.0470895
C19orf26	2.68983	2.48e-06
NXPH3	2.68576	0.0395744
ATF5	2.6829	0.000255319
SELM	2.68284	0.0327991
ASMTL	2.67184	0.00577701
SLC16A2	2.67153	2.68e-08
C17orf51	2.66705	0.000857661
NLRP11	2.66419	0.00128487
ADRA2C	2.66292	0.0125346
CREB3L1	2.6572	0.00479845
SNAI1	2.65051	4.57e-07
ZNF569	2.65021	0.00288047
SPIRE1	2.64841	2.11e-07
EDARADD	2.6476	0.0153908
RASSF8	2.64071	0.000128895
NAT16	2.63695	0.010119
AGAP7	2.63649	0.0205244
CRHR1	2.63017	0.0278999
AATK-AS1	2.63003	0.0451979
CABP7	2.62771	0.00719748
APC2	2.61923	5.67e-08
SYNM	2.6173	0.0145023
WASF1	2.61173	2.03e-07
PCDH9	2.61087	0.0377211
GPRASP1	2.60651	0.00905351
P2RX2	2.6018	0.00355053
RPF2	2.59797	3.6e-05
C1QL1	2.59159	0.0038428
SAMD4B	2.59079	0.0014044
DENND5B	2.58957	0.000169415
ACTN3	2.58892	0.0215733
SRRM3	2.58857	0.00238288
TEAD2	2.5883	0.0165203
RAB31	2.58778	8.05e-16
ARHGAP44	2.58193	0.0118197
CAMK1	2.56893	0.00165621
LOC100190938	2.56759	0.00513165
DISP2	2.56574	0.000367655
SLC38A4	2.56434	0.0241164
WIPF3	2.56004	4.26e-05
HOXB2	2.55143	0.0343162
APOBR	2.54376	0.0341562
CHRNA7	2.54304	0.000210499
C17orf96	2.53302	1.68e-05
GPER	2.53271	0.00466531
LGALS1	2.5298	6.76e-05
MAPT	2.5275	0.00494864
SLMO1	2.52266	0.000439486
EGR4	2.51893	0.00147031
CCDC89	2.51423	0.0075011
ULK2	2.51318	2.1e-08
UAP1	2.51176	4.46e-05
FBLN1	2.50963	0.00276489
GPR3	2.50955	0.00068697
ST6GALNAC6	2.50336	2.58e-05
C12orf34	2.49853	0.00455515
LOC284751	2.4939	0.00254271
ANK2	2.48947	0.0404227
MRAS	2.48758	0.000283826
NOTUM	2.4863	0.000151311
ZNF382	2.47912	0.00777821
C20orf201	2.47783	0.0310319
DEPDC7	2.47564	0.00374554
LRRC8C	2.46918	0.00132032
DNAJC27-AS1	2.46681	0.000670092
HES6	2.45322	8.91e-07
ANXA6	2.45121	0.0114459
AKNAD1	2.45055	0.0218218
GRAP	2.44726	0.0320922
NR2F1	2.44302	0.0225946
C2orf66	2.4396	0.0141586
PCOLCE2	2.43899	0.000607936
TPM2	2.4357	0.0041861
NUAK1	2.43443	0.0188292
MRPS12	2.42758	0.00243625
CFD	2.42375	1.09e-07
ATP1A3	2.42137	0.00555591
RTBDN	2.42075	0.024153
ISLR2	2.41917	0.00682734
MGC12982	2.41274	0.000557204
SLC22A17	2.41099	0.0256768
SCARF1	2.40732	0.000831468
DFNB31	2.40563	5.67e-05
HRH4	2.40349	0.0172079
HTR7P1	2.40272	0.0355685
TGFBR3	2.39934	0.0031625
BAI2	2.3972	0.000113518
ZCCHC12	2.38939	0.0238836
SCARF2	2.38401	0.0089062
LOC100130522	2.38045	0.000589314
RSPO1	2.37576	0.0147296
STXBP5	2.37231	1.9e-06
CYP26B1	2.36593	0.0073199
C1orf98	2.36057	0.0216409
CAP2	2.35877	7.94e-07
LRRC8D	2.35472	5.38e-09
PLA2G4C	2.3537	0.0481518
SSX2IP	2.35342	0.000135643
FBXO30	2.35144	2e-06
LOC100505549	2.35108	3.84e-08
BSN-AS2	2.34828	0.0240879
GREB1	2.33926	0.0257153
DUSP9	2.33441	0.0251234
RAB3IL1	2.33281	1.37e-07
ZNF850	2.33241	0.001376
CASKIN1	2.32689	0.0009209
PXK	2.32549	6.91e-05
RAB30	2.32441	0.0164757
C8ORFK29	2.32259	8.6e-12
HPS5	2.32137	1.81e-06
TUBB6	2.31936	0.00607772
RUNDC3A	2.31407	2.87e-05
ZBTB32	2.31238	0.00636064
REEP1	2.302	0.0499093
KCNJ4	2.3012	0.0128274
TG	2.29825	0.0473825
EIF3K	2.29366	0.0018594
NOS1AP	2.28872	8.07e-05
LOC401588	2.2829	0.00699772
SGTB	2.27249	0.0012354
CT62	2.27205	0.00247462
PYGL	2.27094	0.0206105
MEX3B	2.27065	0.00990536
CSF1	2.26909	0.00720062
ST8SIA5	2.26487	0.00774877
PIK3R3	2.26288	0.00368162
APLP1	2.26207	1.14e-06
SNORD75	2.25751	0.010076
ASGR1	2.25496	0.0391616
SLC26A2	2.25283	0.0168757
NHLRC4	2.25192	0.00517699
PLK5	2.25142	0.0162953
TTC7B	2.25113	0.000138044
C7orf10	2.24526	0.000281248
MAP4K1	2.24511	0.0497872
MTO1	2.24474	3.61e-08
SLC9A3	2.2356	0.0251708
GPR62	2.23377	0.0266991
LOC285593	2.22688	0.0339846
ABHD6	2.21848	0.000592096
ZNF286B	2.21578	0.00252186
LOC730227	2.21466	0.0247096
CLGN	2.21213	0.0464204
CTXN1	2.20775	0.0334999
MT1A	2.20572	0.0434869
EIF4EBP3	2.20371	0.00152085
GARNL3	2.19832	7.64e-07
ZNF699	2.19812	0.000226583
DLGAP3	2.19713	0.0458919
NDUFAF4	2.1962	5.74e-10
TAS2R19	2.18626	0.0125685
RCOR2	2.18388	0.00346172
SYNC	2.17948	0.0422482
TSPYL2	2.17427	0.00276126
PKD1	2.17328	2.56e-11
PTCH2	2.17069	0.0267283
NBPF7	2.16648	0.00651206
LRRC16B	2.1662	0.02576
LRRC70	2.16199	0.0171592
FLVCR2	2.15922	0.0255009
LOC646214	2.1591	3.91e-05
GRIN3A	2.1577	0.00018067
HES7	2.1549	0.00370891
HOXB4	2.15304	0.0434043
SLC12A7	2.14899	0.000771989
CERS4	2.14888	0.00524995
LPHN1	2.14886	0.00466995
PHLPP2	2.1446	8.19e-05
CECR6	2.14209	0.0123108
SNORD74	2.13895	0.0269523
SNAPC2	2.13235	6.41e-10
SLC2A6	2.13184	0.00567533
TIMM44	2.12756	7.05e-10
C9orf129	2.12687	0.0350941
C1QBP	2.12466	0.000802741
LOC100507401	2.11895	0.0357275
YES1	2.11392	0.000610032
PRPS1	2.11124	0.000111422
SPRY4	2.10758	0.0400921
LPPR2	2.10663	2.49e-09
MIR4523	2.10577	0.0315184
PGAP1	2.1016	1.48e-05
TTL	2.10048	0.000691577
HTRA1	2.09974	0.00691993
BSN	2.09911	0.00204689
TIGD3	2.09479	0.00532525
NCS1	2.0931	0.00172445
PDE4C	2.08803	0.00658329
NFKBIB	2.0806	0.00959782
MERTK	2.07764	0.04937
LOC643201	2.0716	0.00357497
LOC100506314	2.07141	6.37e-08
LOC284408	2.07091	0.0429817
ZBTB24	2.06916	1.45e-05
GKAP1	2.06596	0.00146021
ERO1LB	2.06556	0.00548663
LIX1L	2.06475	0.00398024
SLC1A4	2.06382	0.0107286
AGAP11	2.06374	0.00922242
ME1	2.06306	2.61e-05
TRPC1	2.05927	0.00749928
EML6	2.05525	0.00444369
MB21D2	2.04977	0.00173482
ZNF331	2.04505	0.00586336
GPR157	2.044	3.61e-07
FAM212B	2.04227	2.14e-08
REV3L	2.03971	1.64e-05
ITGA5	2.03965	1.67e-05
POLR1E	2.03947	4.48e-05
QRICH2	2.03707	0.00161641
CDH15	2.03164	0.0488086
ACAT1	2.03106	0.000128877
PRMT3	2.02829	1.08e-05
FAM59B	2.02627	0.000721126
MYBBP1A	2.02582	1.22e-05
SCD5	2.02483	0.0135102
ZNF582	2.02261	0.0218014
DLG4	2.01931	0.000556392
CYP27C1	2.01583	0.0499331
NLGN2	2.01553	0.00252327
DNAJB4	2.01232	0.0488328
LTV1	2.00615	2.63e-14
TP53INP2	2.00595	0.00119202
LOC100133612	2.00446	0.0461561
RNF144A	2.00386	0.000754212
PSAT1	2.00352	0.00474484
SAMD15	-2.00051	0.0229491
LITAF	-2.00126	9.61e-05
SFTPD	-2.00258	0.0113298
PML	-2.01231	4.34e-05
MYLPF	-2.01858	0.0391869
HSD17B11	-2.01953	0.00261531
RIBC1	-2.01955	0.000726737
SAP25	-2.02108	0.00830852
ANKH	-2.02114	0.00153297
CALML4	-2.02267	0.00120985
TEC	-2.02286	0.000129402
RASSF7	-2.02462	0.00741136
MEGF6	-2.02757	1.12e-05
ZRANB2-AS2	-2.02858	0.0362982
RAB15	-2.03008	9.34e-08
MFI2	-2.03058	0.0268255
ATP10D	-2.03081	0.0460117
POLD4	-2.03174	0.000684139
SPTLC2	-2.03269	3.71e-15
RALGPS2	-2.03369	0.0167988
MAPKAPK3	-2.03378	0.000809406
FZD1	-2.03413	1.11e-05
MIR24-2	-2.03592	0.0491395
TRIB1	-2.03763	0.00246038
ITGA7	-2.0413	0.00504749
MPL	-2.04148	0.00512985
RGS14	-2.0417	1.31e-06
C10orf68	-2.04382	0.0136013
RMI2	-2.0445	0.004939
RORA	-2.04452	0.0169497
ETV6	-2.04452	0.00156888
TMC7	-2.0446	0.0225591
TRANK1	-2.04467	0.0291237
DHX58	-2.04624	0.0162644
TIAM1	-2.04628	0.00432722
FLJ39051	-2.04971	0.0342104
LOC221442	-2.05265	0.00369329
PARP10	-2.05403	0.000711758
TNFAIP8	-2.05568	1.84e-06
TMBIM1	-2.06201	2e-05
IDI2-AS1	-2.06347	0.000256352
NEO1	-2.06351	0.0105106
ARHGAP27	-2.07091	0.00171876
ZNF620	-2.07235	1.42e-08
SUMF1	-2.08131	0.000434505
TEX9	-2.08185	0.000630119
ARSG	-2.08265	0.000120395
HLA-E	-2.08401	0.0382159
LPCAT4	-2.08488	0.00508735
LOC100129034	-2.08539	1.45e-06
FLJ35390	-2.08725	0.0136164
H2AFY2	-2.08805	0.000317357
PAQR9	-2.08986	0.000386557
CDC42EP2	-2.09036	1.21e-05
UBE2L6	-2.091	0.0055719
CASP6	-2.0918	1.51e-08
LOC339874	-2.09253	0.0123108
RPSAP52	-2.09676	0.0355787
TSPAN11	-2.10454	0.00628113
LOC284080	-2.10911	0.0155424
APOBEC3G	-2.1093	0.0089062
PDZD7	-2.10992	0.00762557
COMTD1	-2.11003	0.00195592
CREB3L4	-2.11097	7.42e-06
OAS3	-2.11579	0.00341614
MFSD6	-2.11959	0.000493998
SFRP1	-2.12109	0.0364298
KIAA1107	-2.12163	0.00640371
CXCL16	-2.12245	0.00206871
CD58	-2.12268	4.36e-11
PSD4	-2.12311	0.0464311
ZC3H12A	-2.12699	0.000115502
PDE9A	-2.12968	0.0296939
TRIM17	-2.13061	0.000175572
ALDH1A3	-2.13086	0.000498305
CD101	-2.1328	0.0129087
C9orf84	-2.13337	0.0123924
PLS1	-2.13376	0.0385955
KY	-2.13388	0.0213093
LOC731223	-2.13435	0.0343888
RARG	-2.13825	0.00385324
C4orf32	-2.13828	0.000917542
PRSS16	-2.13908	1.01e-05
C7orf63	-2.14191	0.0133741
CHST11	-2.14346	0.0398153
EMP2	-2.14526	0.0128931
DCST1	-2.14617	0.000114665
OXR1	-2.14829	0.0048544
MLPH	-2.1493	3e-06
C1orf38	-2.14967	0.0199718
FAM13A	-2.15254	0.000125208
B2M	-2.15382	6.95e-07
BACE2	-2.15448	0.000772157
RHOB	-2.15566	9.75e-14
ATL1	-2.15575	0.0043462
ABCC6P1	-2.15598	0.00737768
TSKU	-2.15732	2.71e-13
KALRN	-2.16045	0.00134377
HOXA4	-2.16054	0.0194811
CTSH	-2.16315	0.0217119
ZNF165	-2.1645	4.94e-13
KSR2	-2.16517	0.0001034
PCDHB14	-2.16629	3.66e-07
ADAM32	-2.16955	0.00330269
CCNB3	-2.17131	7.27e-06
PAQR8	-2.17147	0.0241739
PSMB10	-2.17179	7.15e-05
CYP4V2	-2.17182	0.0142068
VDR	-2.17274	0.00620069
LOC100507299	-2.17371	0.000132493
NAT1	-2.17744	0.000198107
PCDHGB8P	-2.17747	0.0133392
TLR6	-2.17792	0.00027909
TSPAN31	-2.18122	0.000768891
C1orf204	-2.18196	9.01e-06
LOC729668	-2.18416	0.039439
SLC44A1	-2.18551	0.000205455
PCDHGB6	-2.18713	0.000272923
SH3YL1	-2.19188	0.000921223
TCIRG1	-2.1919	7.32e-07
SLC20A2	-2.19421	0.00220782
SFN	-2.19595	0.00502202
CCDC65	-2.1973	0.0026522
PLSCR1	-2.19829	0.00013487
PDLIM1	-2.20117	0.0428757
SPTB	-2.20167	0.0278744
GUSBP5	-2.2022	4.72e-06
MMP9	-2.20996	0.0258755
FOXO1	-2.21234	4.98e-07
C20orf112	-2.2129	2.06e-05
CLIC3	-2.21461	0.0211644
AIG1	-2.21643	6.51e-11
EPS8	-2.21689	0.03708
C6orf58	-2.21722	0.036167
DOK4	-2.22125	0.000339633
C16orf48	-2.22302	0.00718776
DHRS3	-2.22916	0.000939926
TMPRSS5	-2.23092	0.0220696
ITGB7	-2.23672	0.00795623
FAM111A	-2.23699	0.00142668
IGSF23	-2.23996	0.00466332
CD47	-2.24079	0.0222682
RASA4P	-2.24201	0.000293978
LOC146880	-2.24517	0.00902856
CDON	-2.24583	0.00823446
RDH10	-2.25007	2.2e-07
FUT6	-2.25039	0.0302411
CCDC144B	-2.25221	0.0402994
PAK6	-2.2537	0.00941218
OSBPL3	-2.25488	0.00018999
MIR210HG	-2.25723	0.000484896
ENDOD1	-2.25815	0.00654548
CEACAM19	-2.25848	0.0325006
MAN1A1	-2.26396	0.0303408
C6orf115	-2.26444	2.02e-13
BEND7	-2.26494	3.98e-05
C10orf111	-2.26599	0.045763
HSD17B13	-2.27146	0.0213393
CPPED1	-2.27174	0.000231252
CD40	-2.27199	2.17e-06
B3GALT4	-2.27347	0.0106888
INSIG2	-2.27461	1.16e-07
MIR4701	-2.27552	0.0130782
C5AR1	-2.28043	0.0144713
DCST2	-2.28174	0.027084
PPP1R32	-2.28253	0.0260313
MIR4767	-2.2829	0.0315097
FAM160A1	-2.28557	0.0105106
MLKL	-2.2899	2.59e-14
UBXN11	-2.29078	0.00574023
LGALS3BP	-2.29195	7.15e-05
HLA-B	-2.29454	0.00314219
LAMB1	-2.29696	0.0283977
CMTM2	-2.29767	0.00610984
LCTL	-2.29962	0.0370505
TMEM105	-2.30067	0.0201588
GCHFR	-2.30482	0.029536
DDX60	-2.30516	0.00439618
EPB41L4A	-2.30557	0.0234636
CEBPD	-2.30558	0.00289284
AGRN	-2.30684	1.92e-07
ZNRD1-AS1	-2.30805	0.0493495
LOC100128126	-2.30975	0.0472178
NLRC3	-2.31521	0.00148436
GSDMB	-2.31584	0.015988
CORIN	-2.31864	0.0205244
LOC441204	-2.3191	0.0137454
PCDHB15	-2.31927	8.96e-05
LOC100505933	-2.32035	0.00498757
FLJ38576	-2.32053	0.00418456
STK39	-2.32057	0.000477514
FABP3	-2.3241	0.00129512
AMPD3	-2.32588	0.00186745
PRICKLE4	-2.32614	5.12e-05
TBX6	-2.327	0.0353945
IKBKE	-2.32883	0.00881698
IRF9	-2.33003	0.000309439
TMEM62	-2.33068	0.000136596
CC2D2A	-2.33339	7.68e-08
SLC5A1	-2.34505	0.00381865
WDR16	-2.35498	0.0476598
ZNF703	-2.35689	2.45e-05
LOC100131347	-2.3575	0.000670092
PVRL1	-2.35841	0.00049603
C2orf61	-2.36189	0.0104577
TMCO4	-2.36294	1.86e-05
ARHGAP26	-2.3668	0.0128726
ARHGEF10L	-2.37035	7.24e-05
CAPS	-2.37476	0.00355253
COL4A4	-2.3753	0.0147273
HAL	-2.37552	0.040896
SORBS2	-2.37916	0.00516484
SPATA4	-2.38053	0.0314187
GPR183	-2.38379	0.0485751
C4orf33	-2.38415	2.65e-05
ARHGEF37	-2.38421	9.6e-05
IQUB	-2.38423	0.0174845
LOC643770	-2.38717	0.00648139
LOC439949	-2.39001	9.73e-08
SESN3	-2.3923	0.00390231
LOC100505681	-2.3924	0.000449107
MST1P9	-2.39566	0.00418456
GUCY1B2	-2.39879	0.0183167
CDK18	-2.39924	0.00201067
MSMO1	-2.39969	5.8e-06
MET	-2.4029	0.00146692
ZMYND10	-2.40558	0.0436904
SOX30	-2.40859	0.00467366
GPR19	-2.4094	0.00243123
ASPH	-2.40942	0.00659384
C2orf48	-2.40966	0.000258317
ADHFE1	-2.41201	0.00612255
ARL4D	-2.41337	4.94e-06
RNF224	-2.41783	0.00755138
KRT13	-2.4274	0.0250664
TTC25	-2.43028	0.00104611
FDPSL2A	-2.43047	0.00962929
POU2F2	-2.43064	0.00202359
HNMT	-2.4361	0.0142653
EDA	-2.43793	0.0094374
NTF4	-2.44477	0.0361544
FAM116B	-2.44527	5.36e-06
MARCKS	-2.44559	4.55e-05
LOC100131096	-2.44631	0.0207587
NIPAL3	-2.44684	1.48e-05
LRRC16A	-2.44769	0.000157129
MBOAT1	-2.45024	0.00108724
RPS6KA5	-2.45129	0.00404922
RBMS2	-2.45393	5.91e-12
PLAU	-2.45412	0.000147002
MAP7	-2.45516	5.56e-17
IGSF22	-2.45721	0.0242713
LOC100507053	-2.46399	5.77e-05
PARD3B	-2.46493	0.0169838
ITGA6	-2.46801	0.000256337
SLC16A8	-2.46812	0.00268384
TMTC2	-2.46949	3.33e-08
GLUL	-2.46968	0.00377683
FAM22D	-2.47005	0.00230813
PEX5L	-2.47248	0.0112415
PHYHD1	-2.47431	0.00457395
ZNF827	-2.47749	7.54e-07
OSBPL7	-2.47863	0.0214641
LOC643339	-2.4787	0.00146091
GLRB	-2.48251	0.0138325
LINC00479	-2.48405	0.0047894
ARHGAP18	-2.48441	4.16e-05
HNF1A	-2.4864	0.0133151
CTSO	-2.48646	0.000650178
PRRG4	-2.48803	0.00612138
ADD3	-2.49406	0.0318873
SLC23A1	-2.49552	0.000986164
IL4R	-2.49748	6.13e-09
PLAUR	-2.50225	0.0039999
PTGFRN	-2.50366	0.00320779
LOC100289019	-2.50379	7.2e-05
MTNR1A	-2.50388	0.000291835
PPP1R9A	-2.50454	8.43e-06
PCDP1	-2.50464	0.026281
SLC25A42	-2.50836	0.000603665
CLDN23	-2.50872	0.012235
FGD4	-2.50987	0.00123692
LAPTM5	-2.51013	3.86e-05
DNAH11	-2.51554	0.0226212
HYAL1	-2.51589	0.00115722
DOCK9	-2.51623	4.46e-11
GOLGA7B	-2.52117	0.00356923
SH3TC1	-2.52407	0.0214036
P2RY2	-2.5241	0.000382796
LMOD3	-2.52465	0.0318557
RNASEL	-2.52731	0.000185027
REPS2	-2.53259	0.0328256
MANSC1	-2.53318	0.000226965
AXIN2	-2.53364	0.00338714
IL12RB1	-2.53637	0.0127276
C16orf74	-2.53784	3.19e-09
S100A16	-2.54141	9.12e-06
PARP8	-2.54257	0.0420733
RUNDC3B	-2.54295	0.00191991
GSDMD	-2.54375	0.0465375
DDX60L	-2.54545	0.000199657
GAS6	-2.54724	0.00204616
MMP15	-2.55092	2.04e-06
DNAH12	-2.55569	0.00568652
RSPH4A	-2.55608	0.0104336
HBEGF	-2.55806	4.23e-07
ZSCAN12P1	-2.56271	0.00148106
TAS2R10	-2.56765	0.00011485
SRMS	-2.5733	3.44e-05
SLC22A20	-2.57942	0.0149214
TJP2	-2.5825	0.0424538
NET1	-2.58433	0.000632213
FAM105A	-2.5881	5.03e-05
TSC22D3	-2.58881	0.00999908
GLIS3	-2.5889	0.0136086
C19orf21	-2.59352	7.68e-06
NRG4	-2.59381	0.00204822
TMEM37	-2.59899	0.0140515
SLC39A11	-2.59943	2.58e-05
PDZD3	-2.60522	0.00139536
RNF39	-2.60527	0.0461541
FAM47E	-2.60967	0.00148436
SEMA5A	-2.61016	0.0326067
TMEM232	-2.61166	0.00179843
TPTE2	-2.61709	0.0362916
APOBEC3A	-2.61932	0.00755061
NFKBIZ	-2.62093	0.00200086
ZNF503	-2.62106	0.0179312
OCIAD2	-2.62111	2.44e-05
C15orf48	-2.62112	1.8e-05
ELFN2	-2.62249	0.000523271
C19orf63	-2.62593	0.00471509
SLC26A8	-2.62628	0.00880169
LLGL2	-2.62872	0.000917094
ZNF503-AS2	-2.62949	0.00115722
DNAH3	-2.63082	0.0359376
AMDHD1	-2.63168	1.21e-06
ENTPD8	-2.63481	0.0338434
KRT19	-2.63612	0.00257858
BATF2	-2.63846	0.00441163
UNC5A	-2.64089	0.0360675
SYT17	-2.64267	0.0286598
FLJ22184	-2.64661	1.82e-08
LOC339894	-2.64669	0.00488529
P4HTM	-2.65208	0.00343096
MMD	-2.65422	0.000443132
ERAP2	-2.65561	0.016095
ARHGAP42	-2.65767	0.0357433
LRRC8A	-2.65822	9.15e-10
FLJ20021	-2.6594	3.55e-06
LOC553103	-2.66024	0.00182912
MAP3K1	-2.6605	2.37e-09
C1orf228	-2.6608	0.0048782
RPH3AL	-2.66121	2.26e-18
LRRC17	-2.66298	0.00109867
FBLN2	-2.66375	0.0023734
DAGLA	-2.66426	1.42e-08
JUP	-2.66435	0.00408661
PFKFB3	-2.66512	5.45e-07
NAPRT1	-2.66515	0.00208251
LOC100131733	-2.66614	0.00507518
BEST4	-2.66764	0.0061661
SPATA12	-2.67152	0.000347572
LMO2	-2.67416	0.0254557
SDCBP2	-2.67456	0.00192409
BAIAP3	-2.67946	0.00107065
PRTFDC1	-2.68411	9.29e-05
PLAG1	-2.68488	0.0119991
HAS3	-2.68507	0.00160437
SESTD1	-2.68661	0.0106953
TCP11L2	-2.68674	0.000551623
NR1H3	-2.68771	1.89e-06
ALG1L	-2.69048	0.0136164
ANKRD45	-2.69131	4.69e-05
YPEL3	-2.69268	0.0421448
ADRB2	-2.69436	1.63e-10
KIAA1522	-2.69473	1.04e-05
TNFSF13B	-2.69506	0.0063384
GRID2IP	-2.69584	6.3e-05
FOS	-2.69672	0.000103288
DOCK5	-2.70157	9.78e-17
GBP1	-2.70171	0.029876
SERPINF2	-2.70525	0.000232311
PMEL	-2.70696	0.00021017
CTAGE11P	-2.71171	0.000290629
TRPV4	-2.71184	0.00430216
SLC45A3	-2.713	1.75e-05
KLHL31	-2.71473	1.99e-07
TTC23L	-2.71677	0.000459252
DTX2	-2.71832	6.25e-10
TMEM51	-2.71943	0.000194938
BCO2	-2.71957	0.0251708
FMN1	-2.72003	0.00971309
C1orf21	-2.72201	0.000592096
PPP1R3G	-2.72203	0.00163086
LDLRAD2	-2.72519	0.000207167
LOC100505746	-2.72608	0.0137806
NRIP1	-2.72792	7.27e-05
EML5	-2.73193	0.000290629
FERMT1	-2.74214	0.0145999
PDE7B	-2.74303	0.041263
CCNG2	-2.74796	3.42e-06
DSC3	-2.74807	0.0411892
HLA-A	-2.75563	4e-08
NOSTRIN	-2.7581	0.000253791
LOC399715	-2.75838	0.00958896
LOC728431	-2.76447	0.000299224
OXTR	-2.76473	0.000157444
PPP1R13L	-2.76602	0.00165959
TSPAN14	-2.76821	1.61e-06
NDRG1	-2.76875	6.68e-09
FRK	-2.76975	0.0440098
FAM108C1	-2.77089	2.31e-05
2019-03-09	-2.77216	3.34e-05
FAM90A1	-2.77221	0.0161752
GALC	-2.77335	2.55e-08
FBXW10	-2.77508	0.00155118
TTC7A	-2.77746	3.73e-08
DLG3	-2.77797	1.36e-07
DLEC1	-2.78179	1.58e-05
C8orf31	-2.78225	0.000128895
MIR568	-2.78317	0.00893636
MNS1	-2.78696	0.00359555
IL10RA	-2.78861	0.0442102
SPON2	-2.78957	0.0425606
WDR93	-2.79077	0.00661128
ZHX2	-2.79288	0.0159277
PATL2	-2.80086	6.48e-05
ACTR3C	-2.80103	3.97e-14
TNFRSF19	-2.80339	0.0339229
SMARCA2	-2.80755	0.000849002
SLC16A6	-2.80799	0.00843569
ARHGAP30	-2.80804	0.00365312
CCDC146	-2.81089	0.000771953
GATA3	-2.81123	0.00677538
ANK3	-2.81988	2.39e-05
GRIK1	-2.82207	0.0164608
IFI6	-2.82279	2.97e-05
SPATA17	-2.82339	0.00115704
MMP23A	-2.83098	0.0245322
LOC440434	-2.83218	4.23e-07
VSIG8	-2.83265	0.000140774
ATP9A	-2.835	5.96e-06
LOC100652791	-2.83883	0.0146642
CNKSR1	-2.84224	0.0308313
FER1L5	-2.84413	0.0226618
LOC100505865	-2.84584	0.0181488
RINL	-2.84617	0.0212261
WDR49	-2.84693	0.0162912
SCNN1A	-2.8493	0.00212941
LEPR	-2.84963	1.64e-05
PRKCH	-2.85329	1.45e-05
LDHAL6B	-2.85526	0.000233255
GPR39	-2.85558	0.000298665
C15orf39	-2.85562	2.4e-09
GPAT2	-2.85649	0.0285913
C4orf47	-2.85801	0.00261558
LINC00472	-2.86012	0.0257879
PLEKHG1	-2.86368	0.00492269
RAP1GAP	-2.86432	0.00531542
LPAL2	-2.86483	3.41e-06
PCDHB13	-2.86509	0.00047203
BST2	-2.86649	0.0041913
KCTD12	-2.8772	0.0195727
C8orf73	-2.8772	1.18e-09
PPP1R14D	-2.87749	0.0241139
CLVS1	-2.88063	0.00665338
USH2A	-2.88346	0.000366201
PROC	-2.88484	0.0240879
C20orf26	-2.8858	0.0114459
TTC18	-2.88829	0.00035923
MYLK	-2.8902	0.0143682
ISLR	-2.89258	0.039452
SLC35F4	-2.89691	0.026542
PSAPL1	-2.89758	0.0465929
F11R	-2.90019	9.83e-06
MIR130B	-2.90608	0.0256772
ARHGEF16	-2.90692	1.56e-09
KGFLP2	-2.90726	3.42e-08
SYTL3	-2.90738	9.13e-13
C7orf29	-2.90868	0.0499331
GBP3	-2.91109	0.0156057
GPR173	-2.91182	0.00154902
C10orf54	-2.91384	0.000161334
FGF12	-2.91388	0.0329067
MLLT4-AS1	-2.91568	4.08e-06
MYH16	-2.91921	0.013392
SLC43A3	-2.92	0.0341855
CRYM	-2.92197	0.00718776
RAPGEF4	-2.92509	0.00471646
UBA7	-2.92536	8.5e-05
CXCR3	-2.92693	0.0253509
MGAT4A	-2.93435	1.82e-08
BANK1	-2.93533	0.00137782
ESAM	-2.93958	4.9e-06
LOC100506394	-2.93997	0.0130307
TYMP	-2.94088	0.00303709
PNRC2	-2.94353	0.000968151
CCDC30	-2.94448	0.000180411
TMEM133	-2.94508	0.0313606
HCG4B	-2.94737	0.0364298
FAM151A	-2.9506	0.0204391
PRODH	-2.9525	0.0125346
ANGPTL1	-2.95313	0.00603356
RIBC2	-2.9532	0.000496422
TNFSF15	-2.9556	0.0250874
GPA33	-2.95642	0.00770415
C8orf74	-2.95734	0.0223075
GRAMD1C	-2.95838	1.73e-07
CCDC148	-2.95885	0.00167742
ZG16B	-2.96051	0.0121628
LINC00319	-2.96157	4.71e-05
KRT83	-2.96383	0.00405794
ZDHHC2	-2.96472	0.0207606
C10orf95	-2.96533	0.000299224
CDHR4	-2.96708	0.0214036
TSPAN1	-2.96798	0.00289945
NR3C2	-2.97192	0.0031108
GPR56	-2.97444	0.00029827
ANKRD2	-2.97644	3.17e-07
KCNS1	-2.98065	0.00538651
UPK2	-2.98258	6.81e-06
SPACA4	-2.98369	0.000187095
FGD5	-2.98412	0.000165777
CD6	-2.98439	0.0143391
PAQR5	-2.9858	2.9e-06
GPR132	-2.98763	0.0107325
IGDCC4	-2.98869	0.00322588
BTN3A3	-2.9892	0.000101181
GBP7	-2.98998	0.000471848
PION	-2.99021	1.91e-06
IGDCC3	-2.99307	0.00308557
SFTPA1	-2.99474	0.00760019
ANKS4B	-2.99861	0.0241734
VWF	-3.00006	0.00107367
PLAC9	-3.00542	0.00073127
TNFRSF21	-3.00548	0.000891698
MYH14	-3.00896	0.000292529
TGFB2	-3.01426	0.0428949
CCL20	-3.01491	0.000151311
UNC93B1	-3.01529	2.49e-09
LOC147093	-3.02279	0.0232997
LINC00475	-3.02863	0.0440959
ZNF311	-3.02887	0.000268027
OAS2	-3.03448	0.00924715
SLAMF8	-3.03522	0.00454715
RSPH1	-3.0362	3e-06
MAST4	-3.03689	0.0224407
OR7E14P	-3.03824	0.00276489
ABCB4	-3.04194	0.003482
LOC285626	-3.0435	0.00579336
POU5F1P4	-3.04443	0.000426589
BDH2	-3.04737	9.17e-05
LOC646999	-3.05039	0.00205468
AQP7	-3.05085	0.00453863
PRB3	-3.05432	0.000154381
FUT8	-3.05729	0.000513588
COBL	-3.05752	0.00985181
GJB4	-3.06158	0.00546494
RHOV	-3.06375	3.17e-07
LYPD2	-3.06631	0.0155171
SLC37A1	-3.06674	7.46e-12
GLOD5	-3.06921	0.0126296
XKRX	-3.07202	0.000150802
CLDN4	-3.0743	1.65e-08
TSPAN6	-3.07974	0.0394697
ALPK1	-3.08061	0.00418965
LOC100133445	-3.0812	0.01606
C17orf47	-3.08127	4.05e-05
IL28RA	-3.08797	7.38e-05
LOC100130705	-3.09204	0.00219921
LOC100134868	-3.09257	7.68e-09
PRKG1	-3.09287	0.0105038
USP53	-3.09481	0.000155464
IL18	-3.09646	0.0331607
SYCE1L	-3.10003	0.00831112
SOX21	-3.10032	0.0171163
KRT16	-3.10153	0.0123581
FLJ12334	-3.10627	0.00808938
ACVR1C	-3.10632	0.0180657
MIR3936	-3.11078	0.00139373
RORC	-3.11768	0.0344032
AMY2B	-3.11792	0.00212741
KIAA1217	-3.12306	3.53e-18
C20orf54	-3.12519	0.0470625
CNTNAP2	-3.13536	0.0351976
SCN5A	-3.13581	0.0244992
TLR10	-3.1385	0.00763586
C4orf37	-3.14013	0.01109
ABHD11-AS1	-3.14162	0.000670092
FER1L4	-3.14425	3.27e-07
WBSCR27	-3.14482	1.16e-09
HMGN2P46	-3.14492	8.02e-11
ST8SIA6	-3.14493	0.00537319
ACPP	-3.14572	0.0415168
FAM86B1	-3.14597	0.000240849
GALNT12	-3.15258	3.13e-15
LOC643723	-3.15295	0.0182175
PMEPA1	-3.15358	4.69e-24
ELN	-3.15394	0.000474264
STAP2	-3.15412	5.58e-10
SYTL1	-3.15788	0.00116723
PLA2G10	-3.16288	0.0118457
PRKG2	-3.17208	0.0121817
ABCC6	-3.17248	0.000438733
C15orf62	-3.173	5.48e-10
WWC1	-3.17418	1.86e-37
FLJ41484	-3.17427	0.0216142
PPP1R1C	-3.17895	0.00193903
CLEC19A	-3.18002	0.0371822
FLJ23867	-3.18115	3.81e-09
NTN4	-3.18427	0.0203253
FGL2	-3.18453	0.0277597
UGT1A10	-3.186	0.00247179
LSR	-3.18616	8.84e-05
KRT9	-3.18759	0.0047638
MGC70870	-3.18791	0.00010479
EGF	-3.19043	0.0266084
CALB1	-3.19201	0.00319867
C20orf118	-3.19212	0.00052769
FOXQ1	-3.19233	7.46e-06
C8orf47	-3.19608	0.0189075
ACOT11	-3.19639	5.61e-05
RADIL	-3.19643	0.0239086
GABRR2	-3.19797	0.000873071
VSIG2	-3.19843	1.94e-05
CYSLTR1	-3.19961	0.031677
SLC2A1	-3.20269	2.54e-08
SPTBN2	-3.20608	5.11e-21
SCN4A	-3.2083	3.15e-05
SPATA18	-3.21411	0.0231026
SEC16B	-3.21453	8.83e-07
BCL11B	-3.21566	0.0231942
LOC100129316	-3.21585	0.00552412
TGFBI	-3.22408	0.00242687
SHF	-3.22445	0.000414655
COL4A6	-3.22711	0.0149214
FST	-3.22837	0.0356616
C2orf15	-3.23134	3.41e-08
IL15RA	-3.2325	1.12e-09
KBTBD11	-3.23422	3.36e-11
FOXP2	-3.23447	0.0263838
C12orf70	-3.23503	0.0088805
ANXA9	-3.2375	1.56e-08
GALNT6	-3.23844	8.14e-06
PTPN6	-3.23854	0.00636064
ELOVL7	-3.23966	3.86e-06
PDP1	-3.2398	5.05e-10
PLB1	-3.24116	0.00106454
ODZ3	-3.2428	0.00569864
THBS2	-3.2457	0.015877
ITPKA	-3.25008	0.0390144
NAPSB	-3.25062	0.000602508
GHSR	-3.25214	0.0493252
STS	-3.25303	2.69e-05
PLXNB1	-3.25328	2.65e-15
UPK3B	-3.25346	6.09e-06
NUDT4	-3.26132	4.9e-11
SYT14	-3.26216	0.0205244
C4orf19	-3.26264	0.0499014
DNAH2	-3.26327	7.21e-08
SPEF1	-3.26543	2.28e-06
MN1	-3.26662	0.00120169
TBC1D3G	-3.26791	8.24e-07
FBN3	-3.2728	0.011381
S1PR1	-3.27415	0.000553717
INPP5D	-3.27501	0.00477733
CA2	-3.27592	0.00135127
KRT14	-3.27733	0.00115182
FMO5	-3.27834	4.57e-07
EPB41L1	-3.28496	1.97e-09
COL13A1	-3.28526	0.00797852
SYNPO2	-3.28967	0.00558432
PITPNM3	-3.29067	2.68e-06
ALDH2	-3.29249	0.0176173
TSHZ2	-3.29274	0.0357275
LINC00460	-3.29336	0.0205729
PRSS12	-3.29508	0.000709156
SHROOM3	-3.29544	1.29e-05
IL15	-3.2964	0.00694056
C1orf220	-3.29684	0.000106907
LOC100499183	-3.3019	0.00769361
PHLDA3	-3.30278	6.88e-07
DUSP5	-3.30282	3.46e-05
LYPD5	-3.31547	0.000499621
NMBR	-3.3193	0.018783
RUFY4	-3.32195	0.00224285
FMO4	-3.32219	2.13e-05
GRB7	-3.32262	0.00437171
IL1RAP	-3.32305	5.64e-06
WDR96	-3.32369	0.000364144
MUC5B	-3.32439	0.00467405
IL23A	-3.32701	7.5e-05
TBC1D3H	-3.32898	8.49e-05
RAPGEF5	-3.32972	9.98e-07
SLC10A7	-3.33068	7.07e-15
SOWAHB	-3.33242	0.00234279
SLC16A12	-3.33254	0.0337806
TSSK1B	-3.34144	0.0420952
KIAA1199	-3.34214	0.000870462
ANO9	-3.34274	0.00976993
ABCA12	-3.34801	2.79e-06
AQP6	-3.35492	1.91e-07
SHANK2	-3.35637	3.59e-22
DGKA	-3.35982	1.05e-13
MTTP	-3.36304	0.0145844
KRT12	-3.36545	0.0486228
LOC643650	-3.36829	0.00645457
TMC8	-3.36898	0.00437171
LOC619207	-3.37028	1.57e-06
SIDT1	-3.37249	0.000709156
C20orf195	-3.37292	0.00123692
STAT4	-3.3761	0.0021591
NLRC5	-3.37619	1.55e-05
C6orf132	-3.38111	0.0457926
CRISPLD1	-3.38561	0.0485574
SCN9A	-3.38725	0.00830852
CCDC153	-3.38837	7.93e-06
WBP2NL	-3.38855	0.00774877
MEGF10	-3.38918	0.00821206
ST3GAL1	-3.396	0.000610899
EMR1	-3.40567	0.033284
GLRX	-3.41004	0.00347222
NMU	-3.4107	0.0233253
SH3RF1	-3.41276	7.61e-06
TRAM1L1	-3.41939	0.0108677
AMN	-3.42238	3.57e-05
UNC5CL	-3.42413	0.0158153
BTN3A2	-3.42684	1.24e-07
MAML2	-3.42689	0.000104389
NR4A2	-3.42738	0.000411619
DIRAS3	-3.43318	0.000135477
LOC79015	-3.43628	0.00489611
HLA-C	-3.43797	5.13e-09
LRG1	-3.43831	0.00700073
CH25H	-3.44046	0.00277559
C5orf49	-3.44155	0.038033
SULT1A2	-3.44213	6.21e-06
C2orf55	-3.44606	1.19e-11
LIPH	-3.44618	0.017065
LOC93432	-3.44787	0.0047738
CDK14	-3.45126	0.00259788
COL9A2	-3.45508	0.0047399
DYSF	-3.45527	0.000142132
TMEM229B	-3.45567	9.74e-08
CXCR5	-3.45674	1.62e-05
DIRC3	-3.45732	0.0493594
ATP8B1	-3.4576	1.01e-07
PCDHB4	-3.45905	0.0371822
IGSF9	-3.45931	0.00134377
CDH3	-3.46166	0.00121608
CCNI2	-3.4617	1.96e-06
MCC	-3.47106	0.00119026
RAPGEF3	-3.47215	5.81e-06
GYLTL1B	-3.47236	0.0241734
ST3GAL5	-3.47376	2.72e-08
MPZ	-3.47608	0.00846722
KCNK2	-3.47643	0.00763455
TESC	-3.47882	0.0197749
RRAD	-3.48018	0.000155534
RBM47	-3.484	0.000110146
GPR179	-3.49391	0.0258779
ZNF474	-3.49554	0.00171872
C11orf93	-3.49572	0.00504696
ACADL	-3.50024	0.0207582
TMC1	-3.50101	0.0197561
FSTL1	-3.51255	5.87e-09
DKFZP434K028	-3.51285	0.000352025
BMP2	-3.51761	0.0322335
FOXP1	-3.52052	2.47e-10
PRR16	-3.52116	0.0019017
LOC100131257	-3.52174	0.00879562
CARD6	-3.52373	0.0010406
DNAH9	-3.52693	0.0335894
EXOC3L4	-3.53413	0.0031252
LOC728392	-3.53423	5.98e-06
SFRP5	-3.54459	0.0144352
GNA15	-3.54575	0.000455945
FLJ32224	-3.54995	2.82e-13
SFXN3	-3.55884	5.16e-06
SERP2	-3.55949	0.0207342
C17orf109	-3.566	1.68e-07
ODF3B	-3.56728	8.91e-05
NR1I2	-3.56887	0.00024665
KRT85	-3.57192	0.0122287
VSTM5	-3.57391	0.00773744
TBC1D3B	-3.57535	1.8e-06
ISM1	-3.57686	1.03e-06
CD22	-3.57692	2.54e-05
FOXL1	-3.578	0.000380294
TMEM178	-3.57862	0.0087924
ALG1L2	-3.57985	1.64e-05
GATA6	-3.58112	0.00795623
ELF5	-3.58259	0.0125424
PLIN5	-3.58313	0.0039538
GCNT1	-3.58453	2.89e-09
HR	-3.58861	1.1e-06
WFDC3	-3.58873	1.68e-07
SGK2	-3.59803	0.00119927
PYROXD2	-3.59868	0.000108008
LOC127841	-3.6015	0.000610032
SLC10A6	-3.60457	0.00459401
TPO	-3.6054	0.00207654
UPB1	-3.60658	0.0283048
ZNF572	-3.60957	0.00421839
LOC440461	-3.61215	0.0209546
C11orf92	-3.62335	0.00371764
HOXA9	-3.62562	0.00717811
TMEM213	-3.62883	0.0455152
GAB1	-3.63034	5.92e-19
TRIL	-3.64553	0.0172584
NOV	-3.64647	0.0256052
LAT2	-3.64869	0.000407445
EGLN3	-3.64902	0.00321168
C7orf58	-3.64989	0.0125269
AQP3	-3.65666	2.17e-06
ARAP2	-3.65709	0.011022
TMEM169	-3.65712	2.75e-05
TBC1D3C	-3.65779	5.79e-08
PCDH7	-3.65811	0.0037639
TMEM173	-3.65969	7.4e-08
LOC643529	-3.66122	0.0203322
AP1M2	-3.66426	0.00486813
SYCE3	-3.66516	0.000684007
PCDHGA9	-3.66921	1.01e-09
BTBD16	-3.67046	0.000149162
HPN	-3.67055	0.0207869
DMKN	-3.67438	6.77e-05
C8orf56	-3.67638	0.0417004
KPNA7	-3.67807	0.000557204
DNAJC22	-3.68421	2.85e-17
SCG5	-3.68501	0.00944438
TMPRSS11D	-3.6914	0.00255687
SLC26A7	-3.69178	0.00347808
PTK6	-3.69242	5.06e-17
C9orf169	-3.69248	4.6e-06
DERL3	-3.69254	2.89e-05
UGT1A6	-3.69739	0.00714914
NUDT9P1	-3.7034	0.00200257
ENKUR	-3.70497	0.00146664
EPS8L1	-3.70949	0.000222137
CYP3A7	-3.71077	0.00944438
VWA5A	-3.71154	6.56e-07
MT1F	-3.71209	7.75e-13
RDH5	-3.71401	2.21e-11
RASSF9	-3.71488	0.00827431
FOXA1	-3.71517	2.03e-12
CAPN9	-3.71836	0.00060308
VSIG1	-3.71839	0.028628
KIF13B	-3.71941	2.99e-05
FOXA3	-3.72221	0.00338762
DCBLD2	-3.72263	4.44e-09
LOC644990	-3.72286	0.00409509
FLJ42969	-3.72364	0.00958814
CCDC114	-3.72526	0.000260879
LOC730755	-3.72763	0.00148007
COBLL1	-3.72974	0.000618829
DUOX2	-3.73409	0.00626334
C20orf85	-3.7397	0.0292796
MIR21	-3.74112	5.64e-05
LETM2	-3.74176	1.85e-11
GBP5	-3.74203	0.00280194
LNX1	-3.74396	1.08e-14
BMPR1B	-3.74636	0.00376068
LRRC4C	-3.74658	0.0454601
LOC100288974	-3.74949	0.00527094
CPA5	-3.75022	0.0241243
DNMBP-AS1	-3.75184	2.98e-06
MGST2	-3.75203	9.63e-15
LINC00239	-3.75288	0.000944028
LOC255411	-3.75315	0.0251708
ZNF185	-3.7559	0.000109822
IFNA1	-3.76032	0.016073
TNFRSF14	-3.76072	0.000912033
CDC42BPG	-3.76228	1.42e-07
BCL11A	-3.76343	0.030577
ADAP1	-3.76411	1.31e-09
LOC100233209	-3.76634	1.72e-05
XDH	-3.77136	0.0012068
ZNF556	-3.77664	0.0366285
PLA2G2F	-3.78474	0.0199967
LOC284551	-3.78696	0.0102313
CCL26	-3.78706	2.07e-06
DOCK8	-3.78935	0.00174435
ERVMER34-1	-3.79443	0.0159782
SH3GL3	-3.79769	0.0286728
FRRS1	-3.8028	3.09e-11
ODF3L1	-3.80402	1.49e-05
MAPK15	-3.80443	3.68e-07
SLC40A1	-3.80562	0.0121653
ARHGAP40	-3.80619	3.5e-05
KITLG	-3.80656	0.00294761
C2orf50	-3.80692	0.000100998
MAP3K8	-3.81112	1.03e-06
GAL3ST1	-3.8139	0.000104791
DOK7	-3.8148	2.49e-05
ARHGAP20	-3.81728	0.0153502
COL16A1	-3.81911	0.0013023
LOC100506388	-3.82147	0.0142918
LOC284576	-3.82334	0.00167683
SLAIN1	-3.82614	2.01e-12
C10orf11	-3.82756	0.0415025
C4orf36	-3.83523	4.23e-12
LOC100505839	-3.84021	2.52e-06
MME	-3.84088	0.00823446
FAM113B	-3.84397	0.00150826
DGKG	-3.84736	0.0119809
C2CD4B	-3.84836	0.0419447
CCDC85A	-3.85189	0.00184606
OTUD1	-3.85965	6.51e-09
PLLP	-3.861	1.31e-10
P2RY1	-3.864	0.0100702
SLC2A10	-3.86702	9.75e-11
LOC150622	-3.8677	0.0380791
LOC100188947	-3.86842	0.0465121
TMEM150B	-3.8696	0.00661707
SOX7	-3.87281	2.73e-05
APOL3	-3.87289	2.7e-07
LRRC6	-3.8739	8.7e-06
BST1	-3.87656	7.38e-09
C9orf152	-3.89481	0.0328256
MST1R	-3.89807	0.000597104
DKFZp434J0226	-3.90026	0.0329008
CLDN7	-3.90078	0.00332182
CA3	-3.90579	0.00923883
GPR78	-3.91101	0.03708
C9orf68	-3.92226	3.62e-05
FUCA1	-3.9233	6.24e-12
TLR1	-3.92343	1.08e-11
VILL	-3.92381	6.37e-11
C5orf4	-3.9295	5.53e-06
UBASH3A	-3.9309	0.0361162
SEL1L3	-3.93128	2.26e-05
MACROD2	-3.93139	0.00365867
ZNF300P1	-3.93144	0.00156331
SAMD12-AS1	-3.9342	0.00265562
KLK8	-3.93736	0.0223718
BAIAP2L2	-3.94097	0.00168862
PAH	-3.94299	0.0445265
SEMA7A	-3.94312	9.66e-06
CA9	-3.94433	0.0327257
ACSM1	-3.94697	0.00330269
SLC8A1	-3.94886	0.00203524
SLC39A2	-3.94954	0.0196573
DCDC5	-3.958	0.00601489
LOC100128750	-3.95952	7.48e-06
PLCH1	-3.96168	0.00707499
SULT2B1	-3.96171	0.000152851
LOC389791	-3.96337	5.94e-05
HNF4G	-3.96732	0.00224672
SLC13A3	-3.97218	0.00847375
FGD3	-3.97585	6.66e-07
TSPAN8	-3.97865	0.00162967
PLEK2	-3.98955	0.00244621
ELOVL6	-3.9916	5.63e-10
RASEF	-3.9957	0.0142043
[truncated: 1,136 more rows]
